# Supplementary material for: Over-Generalizing About GC (Hypoxia): Pitfalls of Limiting Breadth of Experimental Systems and Analyses in Framing Informatics Conclusions
Source: Front Immunol. 2021 May 10;12:664249. doi: 10.3389/fimmu.2021.664249 (PMC8141812; doi:10.3389/fimmu.2021.664249)
Supplement: Supplementary file 1 [file Table_1.xlsx]

## Sheet: Sheet1
	DATASET	Sample ID	Condition	Run	Accession
GSM2058395	BUSSLINGER	Busslinger_Naive1	NAÏVE	SRR3158108	SRX1568823
		Busslinger_Naive2	NAÏVE	SRR3158109	SRX1568824
		Busslinger_GCB1	GCB	SRR3158162	SRX1568877
		Busslinger_GCB2	GCB	SRR3158163	SRX1568878
GSM2515271	MELNICK	Melnick_Naive1	NAÏVE	SRR5296401	SRX2598675
		Melnick_Naive3	NAÏVE	SRR5296402	SRX2598676
		Melnick_Naive2	NAÏVE	SRR5296403	SRX2598677
		Melnick_GCB1	GCB	SRR5296411	SRX2598685
		Melnick_GCB2	GCB	SRR5296412	SRX2598686
		Melnick_GCB3	GCB	SRR5296413	SRX2598687
		Melnick_GCB4	GCB	SRR5296414	SRX2598688
		Melnick_GCB5	GCB	SRR5296415	SRX2598689
		Melnick_GCB6	GCB	SRR5296416	SRX2598690
GSM2044497	BOOTHBY	SHC_Naive1	NAÏVE	SRR3112405	SRX1540564
		SHC_Naive2	NAÏVE	SRR3112407	SRX1540566
		SHC_GCB1	GCB	SRR3112404	SRX1540563
		SHC_GCB2	GCB	SRR3112406	SRX1540565
GSM3683577	SHLOMCHIK	Shlomchik_NAIVE1	NAÏVE	SRR8769621	SRX5559728
		Shlomchik_NAIVE2	NAÏVE	SRR8769622	SRX5559729
		Shlomchik_NAIVE3	NAÏVE	SRR8769623	SRX5559730
		Shlomchik_GCB1	GCB	SRR8769612	SRX5559719
		Shlomchik_GCB2	GCB	SRR8769613	SRX5559720
		Shlomchik_GCB3	GCB	SRR8769614	SRX5559721
GSM4200874	PERNIS	Pernis_Naive1	Naive	SRR10575207	SRX7256507
		Pernis_Naive2	Naive	SRR10575208	SRX7256508
		Pernis_Naive3	Naive	SRR10575209	SRX7256509
		Pernis_GCB1	GCB	SRR10575210	SRX7256510
		Pernis_GCB2	GCB	SRR10575211	SRX7256511
		Pernis_GCB3	GCB	SRR10575212	SRX7256512
